# Supplementary material for: Mass Screening Strategies for Celiac Disease in Apparently Healthy Children and Adolescents: A Systematic Review
Source: Medicina (Kaunas). 2026 Jan 24;62(2):246. doi: 10.3390/medicina62020246 (PMC12942272; doi:10.3390/medicina62020246)
Supplement: Supplementary file 1 [file medicina-62-00246-s001.zip]

Archive with 1 entries (1 files):
- medicina-4101378-supplementary.pdf
